# Supplementary material for: Anxiety: An overlooked confounder in the characterisation of chronic stress-related conditions?
Source: PLoS One. 2020 Apr 16;15(4):e0230053. doi: 10.1371/journal.pone.0230053 (PMC7162495; doi:10.1371/journal.pone.0230053)
Supplement: S1 Analysis — (XLSX) [file pone.0230053.s001.xlsx]

## Sheet: Sheet1
Parameter	STAI-T	CASI Social concerns	CASI Psychological concerns	CASI Physical concerns	CASI total	CTQ Physical neglect	CTQ Emotional abuse	CTQ Emotional neglect	CTQ Physical abuse	CTQ Sexual abuse	CTQ total
B lymph GR: MFI	F = 4.949; P = 0.032	F = 0.633; P = 0.431	F = 0.343; P = 0.561	F = 1.625; P = 0.21	F = 1.38; P = 0.247	F = 0.449; P = 0.507	F = 0.194; P = 0.662	F = 0.341; P = 0.562	F = 0.000; P = 0.993	F = 2.185; P = 0.147	F = 0.221; P = 0.641
NK GR: MFI	F = 6.23; P = 0.017	F = 0.92; P = 0.343	F = 0.643; P = 0.427	F = 2.09; P = 0.156	F = 1.914; P = 0.174	F = 0.281; P = 0.599	F = 0.33; P = 0.569	F = 0.265; P = 0.609	F = 0.015; P = 0.904	F = 1.801; P = 0.187	F = 0.095; P = 0.759
T Lymph GR: MFI	F = 2.684; P = 0.109	F = 0.257; P = 0.615	F = 0.351; P = 0.556	F = 1.438; P = 0.237	F = 1.09; P = 0.303	F = 0.599; P = 0.443	F = 0.057; P = 0.812	F = 0.782; P = 0.382	F = 0.026; P = 0.874	F = 2.525; P = 0.12	F = 0.548; P = 0.463
Mono GR: MFI	F = 5.474; P = 0.024	F = 1.059; P = 0.31	F = 1.34; P = 0.254	F = 2.66; P = 0.111	F = 2.588; P = 0.115	F = 0.049; P = 0.825	F = 0.307; P = 0.583	F = 0.264; P = 0.61	F = 0.000; P = 0.994	F = 1.124; P = 0.295	F = 0.049; P = 0.825
Total WBC	F = 1.938; P = 0.171	F = 0.381; P = 0.541	F = 0.65; P = 0.425	F = 1.703; P = 0.199	F = 1.427; P = 0.239	F = 0.092; P = 0.763	F = 0.026; P = 0.874	F = 0.001; P = 0.977	F = 0.147; P = 0.704	F = 0.123; P = 0.728	F = 0.007; P = 0.932
Lymphocytes	F = 3.724; P = 0.061	F = 5.213; P = 0.028	F = 1.497; P = 0.228	F = 1.247; P = 0.271	F = 2.522; P = 0.12	F = 0.004; P = 0.948	F = 0.32; P = 0.575	F = 0.365; P = 0.549	F = 1.046; P = 0.313	F = 0.077; P = 0.783	F = 0.058; P = 0.81
Monocytes	F = 7.161; P = 0.011	F = 3.329; P = 0.076	F = 4.504; P = 0.04	F = 5.295; P = 0.027	F = 6.371; P = 0.016	F = 0.082; P = 0.776	F = 0.113; P = 0.738	F = 0.328; P = 0.57	F = 1.68; P = 0.202	F = 0.001; P = 0.977	F = 0.011; P = 0.917
Eosinophils	F = 6.023; P = 0.018	F = 0.886; P = 0.352	F = 2.806; P = 0.102	F = 4.457; P = 0.041	F = 4.14; P = 0.048	F = 0.415; P = 0.523	F = 3.084; P = 0.087	F = 0.573; P = 0.453	F = 0.153; P = 0.698	F = 1.122; P = 0.296	F = 1.756; P = 0.193
Basophils	F = 2.143; P = 0.151	F = 0.235; P = 0.63	F = 4.649; P = 0.037	F = 6.58; P = 0.014	F = 5.091; P = 0.029	F = 0.215; P = 0.646	F = 1.196; P = 0.281	F = 2.403; P = 0.129	F = 0.192; P = 0.664	F = 0.602; P = 0.442	F = 1.247; P = 0.271
Neutrophils	F = 0.002; P = 0.966	F = 0.321; P = 0.574	F = 0.018; P = 0.893	F = 0.116; P = 0.735	F = 0.000; P = 0.983	F = 0.114; P = 0.737	F = 0.032; P = 0.86	F = 0.046; P = 0.831	F = 0.047; P = 0.83	F = 0.145; P = 0.705	F = 0.122; P = 0.728
Prolactin (ug/L)	F = 0.819; P = 0.371	F = 0.599; P = 0.444	F = 0.152; P = 0.698	F = 2.773; P = 0.104	F = 1.854; P = 0.181	F = 0.017; P = 0.896	F = 0.081; P = 0.777	F = 1.884; P = 0.177	F = 2.009; P = 0.164	F = 0.749; P = 0.392	F = 0.029; P = 0.866
DHEAS (umol/L)	F = 1.403; P = 0.243	F = 0.455; P = 0.504	F = 5.131; P = 0.029	F = 5.583; P = 0.023	F = 4.934; P = 0.032	F = 1.808; P = 0.186	F = 3.036; P = 0.089	F = 0.225; P = 0.638	F = 0.161; P = 0.69	F = 0.281; P = 0.599	F = 0.036; P = 0.85
Cortisol (nmol/L)	F = 0.327; P = 0.57	F = 0.027; P = 0.871	F = 0.413; P = 0.524	F = 1.887; P = 0.177	F = 0.93; P = 0.341	F = 0.679; P = 0.415	F = 0.123; P = 0.727	F = 1.044; P = 0.313	F = 0.612; P = 0.439	F = 0.325; P = 0.572	F = 0.174; P = 0.679
