# Supplementary material for: Anxiety: An overlooked confounder in the characterisation of chronic stress-related conditions?
Source: PLoS One. 2020 Apr 16;15(4):e0230053. doi: 10.1371/journal.pone.0230053 (PMC7162495; doi:10.1371/journal.pone.0230053)
Supplement: S1 Data — (XLSX) [file pone.0230053.s002.xlsx]

## Sheet: merged
Group Status	Trauma exposure	Anxiety proneness	Total WBC (x 10^9/L)	Neutrophils (x 10^9/L)	% Neu of total WBC	Lymphocytes (x 10^9/L)	% Lym of total WBC	Monocytes (x 10^9/L)	% Mono of total WBC	Eosinophils (x 10^9/L)	% Eos of total WBC	Basophils (x 10^9/L)	% Baso of total WBC	B lymph GR: Mean	B lymph GR: Median	NK GR: Mean	NK GR: Median	NKT cell: Mean	NKT cell: Median	T Lymph GR: Mean	T Lymph GR: Median	Mono GR: Mean	Mono GR: Median	Prolactin (ug/L)	Testosterone (nmol/L)	DHEAS (umol/L)	Cortisol (nmol/L)	CASI_Social concerns	CASI_Psychological concerns	CASI Physical concerns	STAIT	CTQ Physical neglect	CTQ Emotional abuse	CTQ Emotional neglect	CTQ Physical abuse	CTQ Sexual abuse	STAI	CASI total	CTQ total
high CTQ; high AP	hi	hi	4.9	3.11	63.4	1.62	33	0.124	2.54	0.027	0.553	0.025	0.507	573	531	607	570	521	518	492	498	904	919	10.8	1.38	2.53	317	13	6	24	45	5	8	11	5	10	57	43	39
High CTQ; High AP	hi	hi	4.09	2.36	50.3	1.65	35.2	0.384	8.19	0.243	5.19	0.054	1.16	334	341	368	381	372	383	368	391	303	304	10.1	<0.09	2.44	271	10	6	25	46	12	5	10	7	5	47	41	39
High CTQ; High AP	hi	hi	3.56	1.75	49.2	1.49	41.8	0.015	0.417	0.293	8.23	0.011	0.32	593	594	681	651	709	710	535	553	797	859					12	4	24	48	6	7	7	15	5	64	40	40
High CTQ; High AP	hi	hi	5.21	3.5	67.2	1.31	25.2	0.27	5.18	0.098	1.87	0.026	0.507	1419	1344	1696	1657	1244	1249	1217	1233	2278	2309	3.3	0.38	3.66	217	15	7	27	64	12	13	13	12	5	63	49	55
High CTQ; High AP	hi	hi	5.65	3.58	63.4	2.01	35.5	0.034	0.597	0.027	0.473	0.001	0.021	297	290	320	309	273	276	272	282	480	500	11.2	0.93	3.4	266	11	7	22	48	13	10	18	5	5	68	40	51
High CTQ; High AP	hi	hi	4.16	2.3	55.2	1.78	42.7	0.045	1.09	0.028	0.679	0.014	0.325	382	371	486	471	400	405	386	401	671	694	15.1	20.46	5.86	232	12	9	24	46	12	15	19	11	9	53	45	66
High CTQ; High AP	hi	hi	8.46	6.44	76.2	1.85	21.9	0.11	1.3	0.038	0.451	0.015	0.183	185	179	261	237	199	199	188	188	339	344	7.4	17.64	5.42	333	13	5	18	58	14	21	10	15	7	45	36	67
High CTQ; High AP	hi	hi	3.96	1.78	45	1.59	40	0.388	9.8	0.136	3.44	0.06	1.52	342	344	351	350	366	371	307	314	272	268	11	14.14	9.21	241	14	7	24	59	5	16	18	5	5		45	49
high CTQ; high AP	hi	hi	9	8.31	92.3	0.242	2.69	0.349	3.88	0.085	0.944	0.013	0.142	492	457	620	627	436	436	420	427	853	867	7.5	0.7	2.2	261	11	7	22	50	10	9	12	5	5	55	40	41
high CTQ; low AP	hi	lo	4.2	2.02	48.1	1.83	43.6	0.239	5.69	0.086	2.04	0.023	0.537	655	701	820	735	670	696	649	679	1071	1105	7.7	24.16	9.61	248	9	4	16	41	6	8	7	5	5	63	29	31
High CTQ; Low AP	hi	lo	6.15	1.9	30.8	3.59	58.3	0.519	8.43	0.074	1.2	0.075	1.22	371	380	390	404	425	437	422	440	441	454	7.5	27.61	9.64	365	8	3	16	36	8	18	10	5	5	71	27	46
high CTQ; low AP	hi	lo	4.88	2.91	59.6	1.71	35.1	0.204	4.19	0.033	0.675	0.023	0.466	580	553	688	654	578	575	560	563	1023	1033	20.2	0.34	3.02	551	9	6	22	40	5	6	11	5	6	58	37	33
High CTQ; Low AP	hi	lo	4.92	2.44	49.5	1.98	40.2	0.37	7.53	0.069	1.4	0.064	1.31	287	289	298	298	311	315	302	309	250	245	8.3	1.37	2.22	241	11	7	16	40	6	13	13	13	5	61	34	50
High CTQ; Low AP	hi	lo	6.52	3.27	50.2	2.26	34.7	0.46	7.06	0.484	7.42	0.041	0.623	257	267	234	240	282	286	243	254	261	265	12.2	23.68	5.36	537	9	8	16	41	17	5	17	7	5	50	33	51
High CTQ; Low AP	hi	lo	5.14	1.76	34.2	2.63	51.2	0.414	8.06	0.29	5.64	0.045	0.879	268	279	255	268	308	316	266	283	209	210	7.6	21.06	4.26	222	10	5	17	36	12	6	6	5	5	55	32	34
High CTQ; Low AP	hi	lo	6.25	3.66	57.6	1.92	30.8	0.592	9.46	0.038	0.601	0.099	1.58	247	246	260	259	258	259	271	277	288	286	10.8	0.94	2.99	479	11	5	16	42	14	8	17	5	7	50	32	51
High CTQ; Low AP	hi	lo	7.19	3.45	48	3.07	42.6	0.453	6.3	0.168	2.33	0.053	0.74	326	340	302	311	362	368	344	368	302	298					10	6	21	34	7	5	8	13	5	57	37	38
High CTQ; Low AP	hi	lo	6.7	3.97	59.3	2.17	32.4	0.412	6.15	0.11	1.64	0.036	0.531	41	45	44	49	51	55	48	52	42	46	8.2	17.3	3.51	165	7	3	20	44	15	8	19	9	10	72	30	61
High CTQ; Low AP	hi	lo	6.57	3.63	55.2	2.66	40.5	0.102	1.55	0.152	2.32	0.024	0.366	592	561	656	620	565	562	544	548	999	1007					8	4	12	34	5	10	9	5	5	70	24	34
High CTQ; Low AP	hi	lo	8.16	4.6	56.4	2.68	32.9	0.505	6.19	0.338	4.13	0.035	0.425	463	488	478	505	532	553	432	457	364	365	7.5	20.48	5.85	262	6	3	19	38	6	8	15	7	6	75	28	42
High CTQ; Low AP	hi	lo	8.06	4.6	57.1	2.36	29.3	0.381	4.72	0.654	8.12	0.065	0.801	269	274	236	246	261	268	262	277	209	210	13.7	0.56	2.83	548	14	3	17	42	11	10	19	6	7	58	34	53
low CTQ; high AP	lo	hi	6.68	3.54	52.9	2.75	41.1	0.304	4.55	0.081	1.2	0.016	0.237	689	697	790	771	898	902	777	805	1215	1249	5.4	<0.09	0.77	327	13	9	27	45	10	5	7	5	5	69	49	32
Low CTQ: High AP	lo	hi	5.75	3.55	61.8	2.04	35.6	0.042	0.724	0.109	1.89	0.001	0.02	460	437	524	490	444	446	428	446	729	767	12.6	0.41	2.95	204	12	8	26	43	10	5	8	5	5	58	46	33
Low CTQ: High AP	lo	hi	3.08	1.48	47.9	1.54	49.9	0.055	1.78	0.011	0.364	0.001	0.036	421	401	494	469	422	429	384	401	647	679	12.8	1.34	1.42	343	12	5	25	44	12	7	9	5	5	60	42	38
low CTQ; high AP	lo	hi	7.33	4.04	55.1	2.85	38.9	0.128	1.74	0.296	4.03	0.013	0.171	688	652	727	694	690	686	635	639	1206	1217	6.5	1.37	2.7	266	12	8	29	41	5	5	5	5	5	67	49	25
Low CTQ; High AP	lo	hi	5.18	3.18	61.4	1.64	31.7	0.253	4.89	0.083	1.6	0.022	0.417	283	290	299	305	302	311	287	302	224	225	9.9	<0.09	0.58	269	13	8	26	53	6	5	13	5	5	69	47	34
Low CTQ: High AP	lo	hi	5.12	3.93	76.8	1.09	21.2	0.021	0.405	0.077	1.51	0.004	0.074	488	474	576	531	464	465	441	452	749	781	12.5	2.24	3.72	362	13	6	28	45	5	5	6	6	5	71	47	27
low CTQ; med AP	lo	med	7.27	4.23	58.2	2.17	29.8	0.334	4.59	0.535	7.35	0.006	0.078	712	714	744	735	1068	1116	882	928	1188	1213	5.1	0.76	3.93	172	9	7	27	37	5	5	5	5	5	59	43	25
Low CTQ; High AP	lo	hi	4.89	2.37	48.6	2.48	50.8	0.025	0.52	0.002	0.047	0.006	0.118	605	578	795	724	585	587	517	535	692	754	12.7	0.47	1.59	295	12	6	26	49	6	9	8	5	5	65	44	33
Low CTQ; High AP	lo	hi	4.22	2.03	48.2	1.92	45.4	0.204	4.83	0.03	7.21	0.038	0.908	1418	1380	1616	1523	1330	1335	1290	1306	2458	2507	9.3	0.98	3.46	120	10	5	22	55	12	11	17	5	5	63	37	50
Low CTQ: Low AP	lo	lo	5.85	2.8	47.9	2.49	42.5	0.444	7.58	0.063	1.08	0.055	0.943	296	306	310	314	325	335	302	315	255	261	10.5	0.97	3.22	336	7	3	19	38	8	7	11	5	9	66	29	40
Low CTQ; Low AP	lo	lo	4.29	2.11	49.2	1.86	43.4	0.215	5	0.086	2	0.019	0.448	336	340	364	377	406	414	349	363	324	334	7.9	26.48	3.32	205	9	6	19	31	7	5	10	5	5	66	34	32
Low CTQ: Low AP	lo	lo	6.31	3.23	51.1	1.77	28.1	0.615	9.75	0.625	9.91	0.07	1.11	976	983	1009	996	1191	1200	1068	1095	1456	1561	12.6	1.42	13.82	155	10	3	14	28	5	7	6	5	5	73	27	28
Low CTQ: Low AP	lo	lo	5.9	3.04	51.5	2.02	34.3	0.612	10.4	0.184	3.12	0.04	0.685	303	308	312	324	316	326	318	335	277	297	6.3	25.19	9.51	472	11	4	19	35	5	6	8	5	5	72	34	29
Low CTQ; Low AP	lo	lo	7.18	4.51	62.8	1.83	25.4	0.518	7.22	0.277	3.81	0.048	0.668	253	253	257	249	251	250	267	271	303	292	11.8	1.68	8.88	309	12	5	20	38	5	9	9	5	5	77	37	33
low CTQ; low AP	lo	lo	7.09	5.18	73.1	1.55	21.8	0.154	2.18	0.192	2.72	0.013	0.18	524	518	578	557	578	580	429	435	708	711	16.4	0.44	3.13	278	12	5	18	40	5	8	16	5	5	62	35	39
Low CTQ: Low AP	lo	lo	3.68	1.73	47.1	1.52	41.2	0.263	7.15	0.12	3.25	0.05	1.35	265	281	300	306	330	340	294	311	211	211	9.5	0.65	1.71	286	12	6	22	33	5	5	6	5	5	78	40	26
Low CTQ: Low AP	lo	lo	7.88	4.62	58.7	2.51	31.8	0.338	4.29	0.349	4.43	0.062	0.788	124	122	126	125	125	124	113	113	133	133	6.7	1.26	10.52	253	12	5	20	33	5	5	5	5	5	70	37	25
Low CTQ: Low AP	lo	lo	4.53	1.79	39.5	2.41	53.3	0.268	5.92	0.038	0.832	0.024	0.529	355	359	346	351	376	380	365	383	287	290	10.1	0.59	2.54	310	9	4	22	42	8	8	8	5	5	66	35	34
Low CTQ: Low AP	lo	lo	8.27	5.65	68.4	2.04	24.7	0.525	6.35	0.021	0.253	0.029	0.352	257	259	255	262	243	250	261	273	326	342	5.5	0.68	2.15	169	10	5	20	21	7	5	5	5	5	65	35	27
Low CTQ: Low AP	lo	lo	5.14	2.87	55.8	1.38	26.9	0.331	6.45	0.528	10.3	0.028	0.554	272	273	373	377	318	319	339	349	314	307	24.6	21.28	4.34	471	7	3	10	24	7	5	7	5	5	55	20	29
low CTQ; low AP	lo	lo	6.48	4.24	65.5	1.98	30.5	0.057	0.882	0.204	3.14	0	0	676	645	669	632	692	675	599	597	814	814	7.9	1.17	3.92	248	8	3	11	35	6	5	5	5	5	71	22	26
Low CTQ; Low AP	lo	lo	6.22	3.97	63.9	1.66	26.7	0.433	6.97	0.104	1.67	0.05	0.8	233	239	234	237	265	268	262	273	261	263	4.2	21.3	3.98	313	12	5	25	34	8	5	12	5	5	65	42	35
